# Supplementary material for: Magnetoencephalography Hyperscanning Evidence of Differing Cognitive Strategies Due to Social Role During Auditory Communication
Source: Front Neurosci. 2022 Aug 2;16:790057. doi: 10.3389/fnins.2022.790057 (PMC9380591; doi:10.3389/fnins.2022.790057)
Supplement: Supplementary file 1 [file Table_1.XLSX]

## Sheet: Sheet1
	Supplemental Table 1. Subject characteristics and music experimence
						Educations style		Song memorization method
	Subject #	Sex	Age	Primary instrument	Years played	Formal	Informal	Written	Ear	Both	Practice freq-	Improv freq-	Music listening freq-	Genre listened
	1	F	19	Violon Cello	4		x			x	5	1	5	Clssical
	2	F	24	Violon Cello	7		x			x	3	1	6	Clssical
	3	F	20	Violon Cello	1.5		x	x			6	1	6	Clssical
	4	M	22	Violin	4	x				x	6	1	6	Clssical
	5	M	22	Violin	17	x				x	6	6	6	Other
				Viola	6	x				x
				Guitar	8		x		x
	6	M	20	Trombone	5	x				x	6	6	6	Jazz
				Drums	1		x		x
	7	M	20	Violon Cello	7	x		x			5	2	5	Rock, popular
	8	M	19	Violon Cello	1		x	x			6	5	6	Classical
	9	M	24	Violon Cello	4		x	x			1	2	6	Rock, popular
	10	M	23	Violon Cello	7	x		x			1	1	5	Rock, popular
	11	F	21	Violon Cello	4		x			x	5	1	5	Classical
	12	M	20	Violin	17	x				x	5	1	5	Classical
	13	F	22	Bassoon	6	x				x	1	1	5	Other
	14	F	21	Oboe	8	x		x			5	2	6	Rock, popular
	15	F	21	Violin	17	x		x			5	1	6	Rock, popular
	16	F	22	Violin	17	x				x	5	2	5	Rock, popular
	17	F	21	Violin	18	x				x	6	4	6	Rock, popular
	18	F	19	Violin	8	x		x			5	4	6	Rock, popular
	19	F	22	Percussion	9		x	x			5	1	6	Rock, popular
	20	M	20	Percussion	8		x	x			5	2	5	Rock, popular
	Age is in years. Freq. refers to frequency where 1 = not to do, 2 = rarely , 3 = monthly, 4 = weekly, 5 = multiple times weekly, 6 = multiple hours daily
